# Supplementary material for: Novel Nanoarchitectured Cu2Te as a Photocathodes for Photoelectrochemical Water Splitting Applications
Source: Nanomaterials (Basel). 2022 Sep 14;12(18):3192. doi: 10.3390/nano12183192 (PMC9506189; doi:10.3390/nano12183192)
Supplement: Supplementary file 1 [file nanomaterials-12-03192-s001.zip]

Archive with 1 entries (1 files):
- nanomaterials-1872374-supplementary.pdf
